# Supplementary material for: Evaluation of Biofilm Production and Antibiotic Resistance/Susceptibility Profiles of Pseudomonas spp. Isolated from Milk and Dairy Products
Source: Foods. 2025 Mar 22;14(7):1105. doi: 10.3390/foods14071105 (PMC11989221; doi:10.3390/foods14071105)
Supplement: Supplementary file 1 [file foods-14-01105-s001.zip]

Archive with 1 entries (1 files):
- foods-3491726-supplementary.pdf
